# Supplementary material for: Coat color inheritance in American mink
Source: BMC Genomics. 2023 May 4;24:234. doi: 10.1186/s12864-023-09348-8 (PMC10158361; doi:10.1186/s12864-023-09348-8)
Supplement: Supplementary file 1 — Additional file 1: Table S1. Total number of mink (all eleven colors) in the pedigree along with number of mink with complete record of ancestral coat color until four generations. Table S2. Detail results showing the number of offspring produced when sires of Dark color were crossed with dams of 10 different color types and dams of Dark color were crossed with sires of 10 different color types. Table S3. Detail results showing the number of offspring produced when sires of Pastel color were crossed with dams of 10 different color types and dams of Pastel color were crossed with sires of 10 different color types. Table S4. Detail results showing the number of offspring produced when sires of Demi color were crossed with dams of 10 different color types and dams of Demi color were crossed with sires of 10 different color types. Table S5. Detail results showing the number of offspring produced when sires of Mahogany color were crossed with dams of 10 different color types and dams of Mahogany color were crossed with sires of 10 different color types. Table S6. Number and color type of offspring produced by crossing sire and dam of the same color. Table S7. Number of offspring produced by crossing and reciprocal crossing of all four-color types. [file 12864_2023_9348_MOESM1_ESM.xlsx]

## Sheet: Table S1
Table S1. Total number of mink (all eleven colors) in the pedigree along with number of mink with complete record of ancestral coat color until four generations.
Color (Abbreviation)	Number in total	Number of mink containing complete information until 4 generation
Breath OF spring (BOS)	37	5
Winter Blue (WB)	45	0
Gray (G)	89	0
White (W)	136	16
Star Dust (SD)	157	9
Brown (B)	434	9
Sapphire (S)	453	0
Mahogany (M)	3358	287
Demi (DE)	4312	550
Pastel (P)	5161	532
Dark (D)	9100	514
Total	23282	1922
Total in pedigree	24633
Total individuals (color recorded)	23282

## Sheet: Table S2
Table S2. Detail results showing the number of offspring produced when sires of Dark color were crossed with dams of 10 different color types and dams of Dark color were crossed with sires of 10 different color types.
Sire	Dam	Total cross	Offspring
			D	M	DE	P	B	SD
D	M	566	114	398	53	1	0	0
D	DE	0	0	0	0	0	0	0
D	S	0	0	0	0	0	0	0
D	SD	0	0	0	0	0	0	0
D	P	170	0	20	97	18	35	0
D	BOS	0	0	0	0	0	0	0
D	B	37	20	12	0	0	5	0
D	G	0	0	0	0	0	0	0
D	W	11	0	0	6	0	0	5
D	WB	0	0	0	0	0	0	0
			134	430	156	19	40	5
		784
Total	784
Total Dark in overall pedigree	9100		650
Sire	Dam	Total cross		Offspring
			D	B	DE	M	P	SD
M	D	239	46	0	12	181	0	0
DE	D	0	0	0	0	0	0	0
S	D	28	0	28	0	0	0	0
SD	D	72	39	0	0	9	0	24
P	D	200	13	144	0	24	19	0
BOS	D	0	0	0	0	0	0	0
B	D	37	8	15	4	10	0	0
G	D	0	0	0	0	0	0	0
W	D	0	0	0	0	0	0	0
WB	D	0	0	0	0	0	0	0
			106	187	16	224	19	24
		576
Total	576
Total Dark in overall pedigree	9100			470

## Sheet: Table S3
Table S3. Detail results showing the number of offspring produced when sires of Pastel color were crossed with dams of 10 different color types and dams of Pastel color were crossed with sires of 10 different color types.
Sire	Dam	Total cross		Offspring
			P	DE	M	D	W	S	BOS	B	SD
P	DE	535	151	372	7	2	2	1	0	0	0
P	D	212	1	24	23	17	0	0	0	144	3
P	SD	12	0	5	0	1	0	0	3	0	3
P	S	0	0	0	0	0	0	0	0	0	0
P	WB	0	0	0	0	0	0	0	0	0	0
P	W	26	16	0	0	0	7	0	3	0	0
P	B	83	37	20	0	0	0	0	0	26	0
P	BOS	10	6	1	0	0	0	0	3	0	0
P	G	0	0	0	0	0	0	0	0	0	0
P	M	84	4	65	15	0	0	0	0	0	0
			215	487	45	20	9	1	9	170	6
		962
Total	962
Total Pastel in overall pedigree	5161			747
Sire	Dam	Total cross		Offspring
			P	M	DE	B	W	BOS	WB	D	SD	G
DE	P	280	89	2	187	1	1	0	0	0	0	0
D	P	170	18	20	97	35	0	0	0	0	0	0
SD	P	103	17	0	25	8	5	14	0	0	34	0
S	P	27	0	0	0	7	17	0	0	0	0	3
WB	P	16	16	0	0	0	0	0	0	0	0	0
W	P	111	87	0	12	0	13	0	1	0	0	0
B	P	95	37	8	16	33	0	0	0	0	0	0
BOS	P	0	0	0	0	0	0	0	0	0	0	0
G	P	0	0	0	0	0	0	0	0	0	0	0
M	P	78	8	25	45	0	0	0	0	0	0	0
			272	55	382	84	36	14	1	0	34	3
		880
Total	880
Total Pastel in overall pedigree	5161			609

## Sheet: Table S4
Table S4. Detail results showing the number of offspring produced when sires of Demi color were crossed with dams of 10 different color types and dams of Demi color were crossed with sires of 10 different color types.
Sire	Dam	Total cross		Offspring
			DE	M	SD	P	W	SB	BOS	SD
DE	M	403	219	180	1	3	0	0
DE	P	281	187	2	0	90	1	1	0	0
DE	D	80	41	37	0	2	0	0	0	0
DE	SD	11	4	0	0	1	0	0	3	3
DE	WB	0	0	0	0	0	0	0	0	0
DE	B	7	7	0	0	0	0	0	0	0
DE	G	0	0	0	0	0	0	0	0	0
DE	W	0	0	0	0	0	0	0	0	0
DE	BOS	28	12	1	6	4	0	0	5	0
DE	S	0	0	0	0	0	0	0	0	0
			470	220	7	100	1	1	8	3
		810
Total	810
Total Demi in overall pedigree	4312			340
Dam	Sire	Total cross	Offspring
			DE	M	SD	P	W	BOS	SD	D	S
DE	M	1104	690	396	0	18	0	0	0	0	0
DE	P	536	373	7	0	151	2	0	0	2	1
DE	SD	41	20	4	0	0	0	3	14	0	0
DE	D	526	282	218	0	4	0	0	0	22	0
DE	BOS	0	0	0	0	0	0	0	0	0	0
DE	SD	0	0	0	0	0	0	0	0	0	0
DE	WB	0	0	0	0	0	0	0	0	0	0
DE	B	53	35	18	0	0	0	0	0	0	0
DE	G	0	0	0	0	0	0	0	0	0	0
DE	W	0	0	0	0	0	0	0	0	0	0
			1400	643	0	173	2	3	14	24	1
		2260
Total	2260
Total Demi in overall pedigree	4312			860

## Sheet: Table S5
Table S5. Detail results showing the number of offspring produced when sires of Mahogany color were crossed with dams of 10 different color types and dams of Mahogany color were crossed with sires of 10 different color types.
Sire	Dam	Total cross		Offspring
			M	DE	P	D	SD
M	DE	1104	396	690	17	1	0
M	SD	23	5	4	0	0	14
M	D	239	181	12	0	46	0
M	WB	0	0	0	0	0	0
M	B	9	2	7	0	0	0
M	W	0	0	0	0	0	0
M	G	0	0	0	0	0	0
M	P	78	25	45	8	0	0
M	S	0	0	0	0	0	0
M	BOS	0	0	0	0	0	0
			609	758	25	47	14
		1453
Total	1453
Total Mahogany in overall pedigree	3358		844
Sire	Dam	Total cross	Offspring
			M	DE	P	D	SD
DE	M	404	180	219	3	1	1
SD	M	50	15	13	0	1	21
D	M	566	398	54	1	113
WB	M	0	0	0	0	0	0
B	M	5	2	3	0	0	0
W	M	0	0	0	0	0	0
G	M	0	0	0	0	0	0
P	M	84	15	65	4	0	0
S	M	0	0	0	0	0	0
BOS	M	0	0	0	0	0	0
			610	354	8	115	22
		1109
Total	1109
Total Mahogany in overall pedigree	3358		499

## Sheet: Table S6
Table S6. Number and Color type of offspring produced by crossing sire and dam of the same color.
Sire & Dam	Offspring	Number		Sire & Dam	Offspring	Number		Sire & Dam	Offspring	Number		Sire & Dam	Offspring	Number
D*D	DE	10		P*P	DE	36		DE*DE	DE	1057		M*M	DE	321
D*D	M	29		P*P	M	0		DE*DE	M	104		M*M	M	1274
D*D	D	7147		P*P	D	1		DE*DE	P	69		M*M	D	44
D*D	P	1		P*P	P	3870		DE*DE	SD	2		M*M	P	3
D*D	SD	1		P*P	SD	0		DE*DE	W	3		M*M	SD	0
D*D	WB	0		P*P	WB	13		DE*DE	D	4		M*M	WB	0
D*D	B	4		P*P	B	0		DE*DE	S	1		M*M	B	0
D*D	W	0		P*P	W	15		DE*DE	BOS	0		M*M	W	0
D*D	G	0		P*P	G	0		DE*DE	G	0		M*M	G	0
D*D	S	0		P*P	S	0		DE*DE	WB	0		M*M	S	0
	BOS	0		P*P	BOS	0		DE*DE	B	0		M*M	BOS	0
Total		7192				3935				1240				1642

## Sheet: Table S7
Table S7. Number of offspring produced by crossing and reciprocal crossing of all four color types.
Sire	Dam	Offspring color
DARK		D	NON-D
D	NON-D	134	650
NON-D	D	106	470
Observed		240	1120
PASTEL		P	Non-P
P	Non-P	215	747
Non-P	P	272	609
Observed		487	1356
DEMI		DE	NON-DE
DE	NON-DE	470	340
NON-DE	DE	1400	860
Observed		1870	1200
MAHOGANY		M	Non-M
M	Non-M	609	844
Non-M	M	610	499
Observed		1219	1343
